# Supplementary material for: Chicken LEAP2 Level Substantially Changes with Feed Intake and May Be Regulated by CDX4 in Small Intestine
Source: Animals (Basel). 2022 Dec 11;12(24):3496. doi: 10.3390/ani12243496 (PMC9774203; doi:10.3390/ani12243496)
Supplement: Supplementary file 1 [file animals-12-03496-s001.zip]

Archive with 2 entries (2 files):
- Figure S1.pdf
- Table S1-S2.xlsx
